# Supplementary material for: High-oleate yeast oil without polyunsaturated fatty acids
Source: Biotechnol Biofuels. 2018 May 9;11:131. doi: 10.1186/s13068-018-1131-y (PMC5941336; doi:10.1186/s13068-018-1131-y)
Supplement: Supplementary file 1 — Additional file 1. Heterologous gene sequences used in Tsakraklides et al. 2018. [file 13068_2018_1131_MOESM1_ESM.xlsx]

## Sheet: Sheet1
Additional File 1: heterologous gene sequences used in Tsakraklides et al 2018
Gene	Source organism	codon usage	DNA sequence
hph	Escherichia coli	optimized for Y. lipolytica (Genscript)	ATGAAGAAGCCCGAGCTGACCGCTACCTCTGTTGAGAAGTTCCTGATTGAGAAGTTTGATTCCGTTTCCGACCTGATGCAGCTGTCCGAGGGCGAGGAGTCTCGAGCCTTCTCCTTTGACGTGGGCGGACGAGGTTACGTTCTGCGAGTGAACTCGTGTGCCGACGGCTTCTACAAGGATCGATACGTCTACCGACACTTTGCTTCTGCCGCTCTGCCCATCCCTGAGGTTCTCGACATTGGCGAGTTCTCTGAGTCCCTCACCTACTGCATCTCTCGACGAGCTCAGGGAGTCACCCTGCAGGACCTCCCTGAGACTGAGCTGCCTGCTGTCCTCCAGCCTGTTGCTGAGGCCATGGACGCTATCGCTGCTGCTGATCTGTCCCAGACCTCGGGTTTC…
nat	Streptomyces noursei	optimized for Y. lipolytica (Genscript)	ATGACCACTCTGGATGACACCGCTTACCGATACCGAACTTCCGTTCCTGGCGATGCCGAGGCTATTGAGGCTCTGGATGGATCTTTCACCACTGACACCGTTTTCCGAGTGACCGCTACTGGCGACGGCTTCACCCTGCGAGAGGTGCCTGTCGACCCTCCTCTCACCAAGGTTTTCCCTGACGATGAGTCGGACGATGAGTCTGACGCTGGAGAGGACGGCGACCCTGACTCTCGAACTTTCGTGGCTTACGGCGACGATGGAGACCTGGCCGGCTTTGTGGTCGTTTCTTACTCCGGATGGAACCGACGACTGACCGTGGAGGACATCGAGGTCGCTCCTGAGCACCGAGGTCATGGTGTCGGACGAGCTCTGATGGGTCTCGCTACTGAGTTCGCT…
ble	Streptoalloteichus hindustanus	optimized for Y. lipolytica (Genscript)	ATGGCTAAGCTGACTTCCGCTGTGCCTGTTCTGACCGCCCGAGATGTGGCTGGTGCTGTGGAGTTCTGGACCGACCGACTGGGTTTTTCGCGAGACTTCGTCGAGGACGATTTTGCTGGCGTCGTGCGAGACGATGTTACCCTGTTCATCTCCGCCGTGCAGGACCAGGTTGTCCCCGATAACACTCTCGCTTGGGTCTGGGTGCGAGGACTGGACGAGCTCTACGCCGAGTGGTCCGAGGTGGTTTCTACCAACTTTCGAGATGCCTCTGGCCCCGCTATGACTGAGATTGGCGAGCAGCCTTGGGGTCGAGAGTTTGCCCTCCGAGACCCCGCTGGTAACTGTGTTCATTTCGTTGCCGAGGAGCAGGACTAA
AaSCT1	Arxula adeninivorans	native	ATGACTAGCGAAAGCATAGACACAGGACTAAATTTCAAGACATGGCTCTACGATCTAGTGCTATGGATCTTTCAGGTGACATTTAACATCTTCTTCCGAGAGATTCTTTCTCGAGGAGCATTCAGGATCCCAAAGTCCGGCCCCGTCATCTTTGTAGGAGCACCTCATGCTAACCAGTTTGTAGATCCAATGCTGCTGATGCAGCAGGCCAAGGGAGTTGCGGGCCGTCGTCTTTCGTTTTTGATTGCTGAAACGTCGTTGCGACGCAAGTTTATTGGCGCAATTGCCCGGGCCACCCAGTCAATTGGAGTGGTACGTGCTCAGGACAATTTGAAGCCTGGGTCTGGTAAGATTTCAGTAGATGCCGACAATGGGACCCGTATCATTGGTGAGGGAACA…
RtSCT1-1	Rhodotorula toruloides	native	ATGCCCGCCTCGCCCGACCCCTCCTCCTCATCCAACGACGTCGACAGCGCTCCTCCCGACTCGCAACCGCCTCTCCCCTCGTCTGGATCTGCGCTCGGGCTCTCGTTCGCGCCAGAAGACTCGCCTGCACCCGCGCCAACTCCCGCACAGGCTCCAGGCGCGCCGTTGCCAGAGCTCTCCCCCATCCCTGCCGATCCTGCTCCTCGACTTGCGAAACAGGCGCACTTCAGCGACTTGACGCAGATACGCACCATCAGCCCAGTCCCACAGCGCAGGCAGTCCTACCGCCAGCCGTCCACGCCCGCAGAGCCAGCGCCCGCACCACCGCCCGGCGACTCTCTCCCTCGACGGCCGTCGCTCACGCAGACGCACTCGGACCTGCGCACCTTGCTCAAGAAC…
RtSCT1-2	Rhodotorula toruloides	native	ATGCCCGCCTCGCCCGACTCGTCCTCCTCCTCATCCAACGACGTCGACACCGCTCCTCCCGACTCGCGACCGCCTCTCCCTCCGCCTGGCTCTGCGTTGGGGCTCTCCTTTGCGCCAGAAGACTCGCCTGTATCCGCGCAAACTCCCGCACAGGCTCCGGGCGCGCCGGTGCCAGAGCTCTCCCCCATCCCTGCCGATCCCGCTCCTCGACTTGCGAAACAGGCGCACTTCAGCGACCTGACGCAGATTCGCACCATCAGCCCAGTACCACAGCGCAGGCAGTCCTACCGCCAACCGTCCACGCCCGCAGAGCCAGCGCCCGCCCCGCCGCCCCGCGACTCTCCCCCTCGACGACCGTCGCTCACGCAGACGCACTCGGACCTGCGCACGCTGCTCAAG…
RgSCT1	Rhodotorula graminis	native	ATGTTCCTCCATGCTCGAGGCGCGCTTGGCAGCAACATCGTGTACGACGTCGTCGCGTCGATGTGGCGCATCGTCATCACGCTCTTCTTCCGCGAGATCCGCTCGCGCGGCGCGTGGAAGATCCCGCGCGCCGCCGAGGGGCCCGTCATCTTTGTCGTCGGTCCTCACCACAACCAGTTCCTCGACCCGCTGCTCCTCATGAGCGAGGTCAAGCGCGAGAGCGGTCGGCGCATCAGCTTTCTCACGGCGGCCAAGAGCATGGACAGGGCGTTCGTCGGGCTCGCCTCGAGGCTCATGCAGAGCATCCCTGTCGCGCGCGCCCAGGACTCGGCATTTGCCGGCAAGGGCACGATCAAGCTCTCCGACTCGGACCCGTGCATCATCATCGGCGAGGGCACG…
PtSCT1	Phaeodactylum tricornutum	native	ATGGCGATGCGAGCCGTCAATCAGCTGGCAGTCTTTTTCGTCTTGCTTTTGTTGACAATCGATGACTACCTTATGGCGGAGGCCTCATGGAGGCGCCGTATTGTTGGTGATATCGCGTGGGCAATGGATGTTGTGCCGGTCAAACGTGCGCAGGACTCCGCTAAGCGAGGAAATGGGATGGTTTCACTTGCTACTTTGGATAGAGACACAAGGACGATTTTGGTCATTGGGAGAAACACATTTTTTGTGGCCGACTTATCCCCGGGAGACAAGATTCGAATCGAAGGTAGTGCGGTTGGGCTAAAAGTCTTGAATATTGAAGGCGACCATAAAATGACTGTGGATGGTATTGATTTCCCTGAAGGTGTCCCACTTCCTGACGAGAATGTTGGCTATGAC…
ScSCT1	Saccharomyces cerevisiae	native	ATGCCTGCACCAAAACTCACGGAGAAATTTGCCTCTTCCAAGAGCACACAGAAAACTACGAATTACAGTTCCATCGAGGCCAAAAGCGTCAAGACGTCGGCTGATCAGGCATACATCTACCAAGAGCCTAGCGCTACCAAGAAGATACTTTACTCCATCGCCACATGGCTGTTGTACAACATCTTCCACTGCTTCTTTAGAGAAATCAGAGGCCGGGGCAGTTTCAAGGTACCGCAACAGGGACCGGTGATCTTTGTTGCGGCTCCGCATGCTAACCAGTTCGTCGACCCTGTAATCCTTATGGGCGAGGTGAAGAAATCTGTCAACAGACGTGTGTCCTTCTTGATTGCGGAGAGCTCATTAAAGCAACCCCCCATAGGGTTTTTGGCTAGTTTCTTC…
AaOLE1	Arxula adeninivorans	native	ATGAACGGTCCCGAAGAGGTGAATCTCGAAGAAGTCCAGGCCATTGCGTCTGGAGCCGAAGTTCGAGCTAAGGTCAACATCAACCGACGAAGGCAAGAGGAGCAGGCTGCCGCCGCTGCTGCCTCCAGCGGTTCGACAAAGACTCATATCTCCGAGCAGGCTTTCACCCTCGCCAACTGGCACAAGCATTTCAATTGGATCAACACAACCATCATTGCCATTATCCCAGCAATCGGCTTTTTGTCGGTGCCTTTCATTCCTGTGCACGGCAAGACATTAGCGTGGGCATTCGTCTACTACTTTTTGACCGGTCTGGGAATCACCGCCGGATACCACCGTCTGTGGGCTCACCGGGCTTACAGTGCATCATGGCCCCTGCGAGTGTTCTTGGCACTTTTG…
RtOLE1-1	Rhodotorula toruloides	native	ATGACTGCCTCGTCGGCACTCGAGACCTCGCTCCCGCACTCTGTCGGGCCCGAGTCTGCGACTACCACCGCAAAGCCGCCCCGTGCGCCGCTCAGGATGCGTCACCCCGACTACACCCAGACCGACGTCCTCGAGTCGTCAGACTCGGACGCAGCGTCGGATTCCGAGGGCGAGACGACGGCTGTCGACGACGGGACCTACGAGGACGATAACTACGTCCGCAAGGTCCTCAGCAAGGAGAAGCCGCTCCCGCCCATCACCTGGAAGAACATCCACCGCAACATCCAGTGGATCTCGACCCTCGCCCTCACCATCGTGCCCCTCCTCTCGATCTACGGAGCGTTCACGACGCCCCTGAAGTGGCAGACGGCGGTCTGGAGTGTCGTCTACTACTACTTC…
RtOLE1-2	Rhodotorula toruloides	native	ATGACTGCCTCTTCGGCACTCGAGACCTCGCTCCCGCACTCTGTCGGGCCCGAGGCTGCGACCACCACAGCAAAGCCGCCCCGTGCGCCGCTCAGGATGCGTCACCCCGACTACACTCAGACCGACGTCCTCGATTCGTCGGACTCGGATGCAGCGTCGGATTCTGAGGGCGAGACGACGGCGGTCGACGATGGGACCTACGAGGACGACAACTACGTCCGCAAGGTCCTCAGCAAGGAGAAGCCGCTCCCGCCCATCACCTGGAAGAACATCCACCGCAACATCCAGTGGATCTCGACCCTCGCCCTCACCATCGTGCCCCTCCTCGCCATCTACGGAGCGTTCACGACGCCCTTGAAGTGGCAGACGGCGGTCTGGAGTGTCGTCTACTACTACTAC…
RgOLE1	Rhodotorula graminis	native	ATGCGCCACCCGGACTACTCGCAGGGCGACGTTGTCGAGTCGTCCGACTCGGACCGCGAGGCGAGCGACTCGGAGGGCGAGACGACCGCCGTCGACGACGGCACCTACCAGGACGACAACTTTGTCCGCAAGGTGCTCGCCAAGGAGCGTCCTCTGCCGCCCATCACGCTCAAGACGCTCCCGCAGAACATCAACGTCATCTCGACCCTCGCCCTCACCGTCGTCCCCGCCCTCGCCATCTACGGCGCGTTCACGACGCAGATCAAGTGGCAGACGGCTTTGTGGAGCGTCATCTACTACTTCTACACTGGCCTCGGTATCACGGCCGGGTACCACCGCCTGTGGGCTCACCGCAGCTACACGGCGTCTTTGCCGCTCCAGTACTTCCTCGCTCTCGGA…
MvOLE1	Microbotryum violaceum	native	ATGTCCGTCACGGCCTCTGCTAGTCACAAGCTTGCCGCCTCGCTGCCCCATGGCGACGGTCAGGTTAGTGCTTCGACCACCGCGCGCTCGACAGCCCCGCTTCGCATGCGCCACCCAGATAAGGGTGAAGCTTCCGACTCGGACTCGGACCATGGTACCGACAGCGACGGCGAAACGACTGCCGTCGACGACGGGTACGCTGAGGACAACTATGTCCGCAAGGTTCTCGCCAAGGAACGACCTCTGCCGCCCATCACGCTCAAGACTTTGCCACAGAACATCCAAGTCGTTTCGACTCTCGCGTTGACACTAGTGCCGCTCCTGGCCGTCTACGGTGCCTTTACGACGGAGATTAAGTGGCAAACGATGGTATGGTCTGTTGTTTACTACTTCTTCACC…
PgOLE1	Puccinia graminis	native	ATGTCCAAACCCTCACCTTCAACTCCCGCCACCGCCCCTCATCTCCGTCAGCGCCAACGCAAGAACTTGCCGGATTATGATCCCGATTCCGATCTTAGCGAGTCAGAGGGCTTGGGAGGCCTCAGATCTCAAGTTGGTAATACTTGGGAAGATGATGAGGAAACTGCGGTGGATGATGATAGCTACGTTCAACGCACCTTGCGCAAGGAAAAGCCACTCCCTCCAATCACCTGGTGCAACTTTTATCGTGAGATCAATATGATCTCCACTTTGGCCTTGACCGTCGTCCCCATCCTGGCCATCTACGGTGCTTTCACTACGCCCCTCTATCGTTCAACCTTGGCCTGGTCGATTCTCTACTACTACTTCACCGGTCTCGGCATCACCGCCGGTTATCAT…
GtOLE1	Gloeophyllum trabeum	native	ATGGCGACCTACACGCCGCCGCTGACGCCGCCGTCCGAGCCCACCAAGCGGCTCAAAAATCTCGAGCCGGAGCCCATCGACATCAACATCCCCGACAACTACGTCCAGCACACGCTCAAGACGCAGAAGGAGCTCCCGCCTATCACCTGGAGCAACTGGTACCGCGAGCTGCAGTGGATCAGCGTCCTCGCGCTCACGATCACACCTGCACTTGCGATCTACGGCGCGTTTACGACCAAGCTCACATGGCAGACGGGCCTCTTCAGCGTCTTCTACTACTACGTGACTGGCCTCGGTATCACCGCCGGATACCACCGTCTGTGGGCGCACCGGTCGTACAACGCCTCCAAGCCGTTGCAGTACTTCCTCGCGCTCGCGGGCTCGGGCGCCGTCGAGGGC…
rElo2	Rattus norvegicus	native	ATGAACATGTCAGTGTTGACTTTACAAGAATATGAATTCGAGAAGCAGTTCAACGAGAATGAAGCCATCCAATGGATGCAGGAAAACTGGAAGAAATCTTTCCTGTTTTCTGCGCTGTACGCTGCCTTTATATTTGGTGGTCGGCATCTGATGAACAAGCGGGCCAAGTTTGAACTGCGGAAGCCGCTCGTGCTCTGGTCACTGACTCTTGCGGTCTTCAGTATATTCGGTGCTCTTCGAACTGGTGCTTACATGCTGTACATTTTGATGACCAAAGGCCTGAAGCAGTCAGTTTGTGACCAGAGTTTTTACAACGGACCTGTCAGCAAATTCTGGGCTTACGCGTTTGTGCTCAGCAAAGCACCCGAACTAGGTGATACGATATTCATCATTCTGAGG…
RtDGA1	Rhodotorula toruloides	native	ATGGGCCAGCAGGCGACGCCCGAGGAGCTATACACACGCTCAGAGATCTCCAAGATCAAGTTCGCACCCTTTGGCGTCCCGCGGTCGCGCCGGCTGCAGACCTTCTCCGTCTTTGCCTGGACGACGGCACTGCCCATCCTACTCGGCGTCTTCTTCCTCCTCTGCTCGTTCCCACCGCTCTGGCCGGCTGTCATTGCCTACCTCACCTGGGTCTTTTTCATTGACCAGGCGCCGATTCACGGTGGACGGGCGCAGTCTTGGCTGCGGAAGAGTCGGATATGGGTCTGGTTTGCAGGATACTATCCCGTCAGCTTGATCAAGAGCGCCGACTTGCCGCCTGACCGGAAGTACGTCTTTGGCTACCACCCGCACGGCGTCATAGGCATGGGCGCCATCGCC…
CpDGA2	Claviceps purpurea	native	ATGTCCGCCACGGGCGTTGATGTGGCCAACGGCCGCAGCGGCGCGCGACGACGCAACGATACTGCCGTCGACGAGACTATATCCGCCGTCACGGCCGAGATGCGTTCCTCGTCGCATCCAACATACCGCCATGTGTCTGCTGTGCACTCCACGAGCCGGCCCTCGTGTCTGAGCCATGATTCTGACGCTGCGCCGAGCTTCATTGGCTTTCGAAATCTCATGGTCATTGTTCTGGTCGTTGGCAATGTTCGATTAATGATTGAAAATCTAAAAAAGTACGGCGTACTGATATGCCTCCGATGTCACTCGTATAAAAACGAAGACATCATTATCGGCGGACTGCTCTACTTCCTGATCCCCTGCCACTTGCTTGTCGCCTACGGAATCGAGTTAGCCGCC…
NdGPT2	Naumovozyma dairenensis	native	ATGACTATGAAGGAGAAACCAGTGGAAACCATCGATGTTAATCCCAAACCTAAGTCAAGGGCTCATATTCCCAAGATATCACGACAGTACAAGAATGATTATACCGGTCTAACATACAATTTAAAATCTTTTACTTACGACATTGTCGTTTTCCTTTTTAATATCCTTTTTACAATTTTCTTTAGGGAGATTAAAGTCCGTGGTGGTTATAACATACCACCGAACGGTACACCAACAATTTTAGTCTGTGCTCCTCATGCGAATCAATTCATTGATCCTTCTCTAGTCATGACCACTACGAGGAAACTCGCTGCTACTCATGGTAGTTCAAGAGGTAGACAAGCTTGCTTTGTAACTGCCGCCTCCAGTTTGAAATTGAAATTAGTAGGGTTTTTCGGT…
NcGPT2	Naumovozyma castellii	native	ATGCCCCCTAAATCAAACGCTCACGTCCCAGAGGTTTCACGAACGTACAAGAACAACTTCAATGGGCTGGTATACAATATTCACACATGGACTTACGATTGCATAATATTCCTCTTCAATATTATATTCACTATTTTCTTCCGTGAAATTAAAGTTCGTGGAGGTTACAACGTACCTCCCGCTGGGACCCCCACAATACTCGTCTGTGCTCCTCATGCCAATCAATTCATTGACCCTACATTGGTAATGGTGACAACCAGAAAACTAGGTATGTATGGTGCCACCTCTGTCTCTCGTTCAAGACAGGCATGTTTCGTTACAGCTGCTTCAAGTTTGAATATGAAACTTGTTGGATTTTTTGGAAGAAGAATGGGTGGGATTCCTGTTGCTAGAGCACAA…
